# Supplementary material for: Dichloroacetate and Quercetin Prevent Cell Proliferation, Induce Cell Death and Slow Tumor Growth in a Mouse Model of HPV-Positive Head and Neck Cancer
Source: Cancers (Basel). 2024 Apr 17;16(8):1525. doi: 10.3390/cancers16081525 (PMC11048222; doi:10.3390/cancers16081525)
Supplement: Supplementary file 1 [file cancers-16-01525-s001.zip]

Archive with 1 entries (1 files):
- cancers-2776568-supplementary.pdf
